# Supplementary material for: Data Augmentation Enhances Plant-Genomic-Enabled Predictions
Source: Genes (Basel). 2024 Feb 24;15(3):286. doi: 10.3390/genes15030286 (PMC10969940; doi:10.3390/genes15030286)
Supplement: Supplementary file 1 [file genes-15-00286-s001.zip]

Archive with 1 entries (1 files):
- genes-2839092-supplementary.pdf
